# Supplementary material for: Time to breastfeeding cessation and its predictors among mothers who have children aged two to three years in Gozamin district, Northwest Ethiopia: A retrospective follow-up study
Source: PLoS One. 2022 Jan 21;17(1):e0262583. doi: 10.1371/journal.pone.0262583 (PMC8782324; doi:10.1371/journal.pone.0262583)
Supplement: S1 Questionnaire — (ZIP) [file pone.0262583.s002.zip]

Archive with 1 entries (1 files):
- Questionnairs.docx
